# Supplementary material for: Cost Effective Silver Nanowire-Decorated Graphene Paper for Drop-On SERS Biodetection
Source: Nanomaterials (Basel). 2021 Jun 4;11(6):1495. doi: 10.3390/nano11061495 (PMC8229787; doi:10.3390/nano11061495)
Supplement: Supplementary file 1 [file nanomaterials-11-01495-s001.zip]

Archive with 1 entries (1 files):
- nanomaterials-1227958-supplementary.pdf
